# Supplementary material for: The novel microtubule-associated CAP-glycine protein Cgp1 governs growth, differentiation, and virulence of Cryptococcus neoformans
Source: Virulence. 2018 Feb 27;9(1):566–84. doi: 10.1080/21505594.2017.1423189 (PMC5955475; doi:10.1080/21505594.2017.1423189)
Supplement: 1423189.zip [file kvir-09-01-1423189-s001.zip]

Archive with 4 entries (3 files):
- 1423189/
- 1423189/2017VIRULENCE0159R1-file002.docx
- 1423189/2017VIRULENCE0159R1-s02.docx
- 1423189/2017VIRULENCE0159R1-s03.xlsx
