# Supplementary material for: The novel microtubule-associated CAP-glycine protein Cgp1 governs growth, differentiation, and virulence of Cryptococcus neoformans
Source: Virulence. 2018 Feb 27;9(1):566–84. doi: 10.1080/21505594.2017.1423189 (PMC5955475; doi:10.1080/21505594.2017.1423189)
Supplement: 1423189.zip [file kvir-09-01-1423189-s001.zip › 1423189/2017VIRULENCE0159R1-s03.xlsx]

## Sheet: Sheet1
Table S4. Raw data of the Cgp1-interacting proteins related network analysis
Rank	ORF_ID	Sc ortholog symbol	Score	Evidence	Linked_query	Sc ortholog GO biological process	Sc ortholog GO cellular component	Sc ortholog GO molecular function	Category
1	CNAG_06443	KAR2	28.75	SC-LC:0.16 CN-DC:0.14 CN-PG:0.13 SC-DC:0.11 CN-CX:0.10 SC-CC:0.08 SC-CX:0.08 HS-HT:0.07 CN-GN:0.07 SC-TS:0.05	SSB2 CAM1 CNAG_01404 CNAG_01727 SSA1 TUB2 TUB3 SSC1 ATP1 TEF1	ER-associated protein catabolic process;karyogamy involved in conjugation with cellular fusion;posttranslational protein targeting to membrane, translocation;response to stress;response to unfolded protein;SRP-dependent cotranslational protein targeting to membrane, translocation	endoplasmic reticulum;endoplasmic reticulum lumen;luminal surveillance complex	ATP binding;ATPase activity;nucleotide binding;unfolded protein binding	stress response
2	CNAG_06840	EFT1	27.46	SC-LC:0.31 CN-CX:0.20 SC-CX:0.17 SC-TS:0.13 HS-HT:0.08 CN-GN:0.07 HS-LC:0.04	SSB2 CAM1 CNAG_00520 CNAG_01727 SSA1 TUB2 RPO21 TUB3 SSC1 ATP1 TEF1 TKL1	translational elongation	ribosome	translation elongation factor activity	Translation process
3	CNAG_01820	CDC19	26.67	SC-LC:0.33 SC-CX:0.33 CN-CX:0.18 SC-CC:0.07 HS-LC:0.05 SC-TS:0.03 CN-CC:0.02	SSB2 CAM1 CNAG_01727 SSA1 TUB2 TUB3 SSC1 ATP1 TEF1 LPD1 TKL1	glycolysis;metabolic process;phosphorylation;pyruvate metabolic process	cytoplasm;plasma membrane	ATP binding;catalytic activity;kinase activity;magnesium ion binding;metal ion binding;nucleotide binding;potassium ion binding;pyruvate kinase activity;transferase activity	Metabolic process
4	CNAG_05232	RPL2B	23.83	SC-CX:0.24 SC-LC:0.23 HS-HT:0.19 CN-CX:0.11 HS-LC:0.10 CN-GN:0.09 SC-TS:0.04	SSB2 CAM1 CNAG_01727 SSA1 RPO21 TUB3 ATP1 TEF1 TKL1 DBP2	cytoplasmic translation;translation	cytoplasm;cytosolic large ribosomal subunit;intracellular;ribonucleoprotein complex;ribosome	RNA binding;rRNA binding;structural constituent of ribosome	Translation process
5	CNAG_00483	ACT1	23.07	HS-LC:0.33 SC-CX:0.31 SC-LC:0.22 SC-CC:0.11 SC-TS:0.03 CN-CX:0.02	SSB2 CNAG_01727 SSA1 TUB2 RPO21 TUB3 ATP1 TEF1 TKL1 DBP2	actin filament reorganization involved in cell cycle;actomyosin contractile ring contraction;ascospore wall assembly;budding cell isotropic bud growth;cellular response to oxidative stress;chronological cell aging;cytokinesis;DNA repair;endocytosis;establishment of cell polarity;establishment of mitotic spindle orientation;exocytosis;fungal-type cell wall organization;histone acetylation;mitochon…	actin cortical patch;actin filament;actin filament bundle;cellular bud neck contractile ring;cytoplasm;cytoskeleton;histone acetyltransferase complex;Ino80 complex;NuA4 histone acetyltransferase complex;Swr1 complex	ATP binding;nucleotide binding;structural constituent of cytoskeleton	stress response
6	CNAG_04114	RPS0B	22.62	SC-LC:0.34 SC-CX:0.21 CN-CX:0.16 SC-CC:0.11 HS-LC:0.10 SC-TS:0.09	SSB2 CAM1 CNAG_01404 CNAG_01727 SSA1 TUB2 TUB3 TEF1 DBP2	cytoplasmic translation;endonucleolytic cleavage in ITS1 to separate SSU-rRNA from 5.8S rRNA and LSU-rRNA from tricistronic rRNA transcript (SSU-rRNA, 5.8S rRNA, LSU-rRNA);endonucleolytic cleavage to generate mature 3\'-end of SSU-rRNA from (SSU-rRNA, 5.8S rRNA, LSU-rRNA);ribosomal small subunit assembly;ribosome biogenesis;rRNA export from nucleus;rRNA processing;translation	90S preribosome;cytoplasm;cytosolic small ribosomal subunit;intracellular;ribonucleoprotein complex;ribosome;small ribosomal subunit	structural constituent of ribosome	Translation process
7	CNAG_02928	RPL5	22.42	SC-LC:0.28 CN-CX:0.25 SC-CX:0.18 HS-HT:0.10 HS-LC:0.10 SC-CC:0.08	SSB2 CAM1 CNAG_01404 CNAG_01727 SSA1 TUB2 TUB3 SSC1 ATP1 TEF1	cytoplasmic translation;ribosomal large subunit assembly;translation	cytoplasm;cytosolic large ribosomal subunit;intracellular;ribonucleoprotein complex;ribosome	5S rRNA binding;RNA binding;rRNA binding;structural constituent of ribosome	Translation process
8	CNAG_06150	HSC82	22.15	SC-LC:0.34 SC-CX:0.15 CN-CX:0.13 SC-TS:0.10 SC-CC:0.10 HS-LC:0.09 HS-HT:0.05 CN-CC:0.03	SSB2 CAM1 CNAG_01727 SSA1 TUB2 TUB3 SSC1 ATP1 TEF1	box C/D snoRNP assembly;\'de novo\' protein folding;proteasome assembly;protein folding;protein refolding;response to stress;telomere maintenance	cytoplasm;mitochondrion;plasma membrane	ATP binding;ATPase activity;ATPase activity, coupled;nucleotide binding;unfolded protein binding	stress response
9	CNAG_04762	RPL4B	22.06	SC-LC:0.43 SC-CX:0.22 CN-CX:0.18 HS-LC:0.11 HS-HT:0.06	SSB2 CAM1 CNAG_01404 CNAG_01727 SSA1 TUB2 TUB3 TEF1 LPD1 DBP2	cytoplasmic translation;translation	cytoplasm;cytosolic large ribosomal subunit;ribonucleoprotein complex;ribosome	RNA binding;structural constituent of ribosome	Translation process
10	CNAG_04439	VMA2	22.02	SC-LC:0.45 HS-HT:0.24 SC-CX:0.20 CN-GN:0.06 SC-CC:0.04	SSB2 CAM1 CNAG_01727 SSA1 TUB2 RPO21 TUB3 ATP1 TEF1 TKL1	ATP hydrolysis coupled proton transport;ATP metabolic process;cellular calcium ion homeostasis;ion transport;proton transport;transmembrane transport;transport;vacuolar acidification	cytoplasm;fungal-type vacuole membrane;integral to membrane;proton-transporting two-sector ATPase complex, catalytic domain;proton-transporting V-type ATPase, V1 domain;vacuolar proton-transporting V-type ATPase, V1 domain	ATP binding;hydrolase activity;hydrolase activity, acting on acid anhydrides, catalyzing transmembrane movement of substances;proton-transporting ATPase activity, rotational mechanism	ATPase activity
11	CNAG_03577	RPP0	21.75	SC-LC:0.38 SC-CX:0.23 CN-CX:0.13 SC-CC:0.12 HS-LC:0.10 SC-TS:0.03	SSB2 CAM1 CNAG_01404 CNAG_01727 SSA1 TUB2 TUB3 TEF1 DBP2	cytoplasmic translation;ribosomal large subunit assembly;ribosome biogenesis;translational elongation	90S preribosome;cytoplasm;cytosolic large ribosomal subunit;intracellular;preribosome, large subunit precursor;ribonucleoprotein complex;ribosome	LSU rRNA binding;structural constituent of ribosome	Translation process
12	CNAG_06208	SSE1	21.61	CN-DC:0.17 CN-PG:0.16 SC-DC:0.14 SC-CC:0.12 SC-LC:0.10 HS-LC:0.08 SC-TS:0.06 SC-CX:0.06 HS-HT:0.06 CN-CX:0.04	SSB2 CNAG_01404 CNAG_01727 SSA1 TUB2 TUB3 SSC1	protein folding;protein refolding;response to stress	cytoplasm;polysome	adenyl-nucleotide exchange factor activity;ATP binding;calmodulin binding;nucleotide binding;peptide binding	stress response
13	CNAG_03944	YDJ1	21.59	CN-PG:0.21 CN-GN:0.20 SC-CC:0.13 CN-CX:0.11 SC-LC:0.09 SC-CX:0.08 HS-LC:0.06 SC-TS:0.06 SC-GT:0.03 SC-HT:0.03	SSB2 CNAG_01404 PUB1 CNAG_01727 SSA1 TUB2 TUB3 SSC1	\'de novo\' protein folding;ER-associated protein catabolic process;protein folding;protein refolding;protein targeting to ER;protein targeting to mitochondrion;protein transport;response to heat;response to stress;transport	cytoplasm;cytosol;perinuclear region of cytoplasm;TRC complex	ATP binding;ATPase activator activity;heat shock protein binding;metal ion binding;unfolded protein binding	stress response
14	CNAG_03891	HSP60	21.44	SC-LC:0.28 HS-HT:0.21 CN-CX:0.20 SC-CC:0.15 SC-CX:0.12 SC-TS:0.03	SSB2 CNAG_01727 SSA1 TUB2 TUB3 SSC1 LPD1 DBP2	cellular protein metabolic process;chaperone-mediated protein complex assembly;\'de novo\' protein folding;protein folding;protein import into mitochondrial intermembrane space;protein maturation;protein refolding;protein stabilization;response to stress	cytoplasm;mitochondrial matrix;mitochondrial nucleoid;mitochondrion	ATP binding;ATPase activity;chaperone binding;DNA replication origin binding;nucleotide binding;single-stranded DNA binding;unfolded protein binding	stress response
15	CNAG_04659	PDC1	20.54	SC-LC:0.42 SC-CX:0.32 SC-CC:0.09 CN-CX:0.08 SC-TS:0.06 CN-CC:0.02	SSB2 CNAG_01727 SSA1 TUB2 TUB3 SSC1 ATP1 TEF1 LPD1 TKL1	amino acid catabolic process via Ehrlich pathway;aromatic amino acid family catabolic process to alcohol via Ehrlich pathway;branched-chain amino acid catabolic process;glucose catabolic process to ethanol;L-phenylalanine catabolic process;metabolic process;pyruvate metabolic process;tryptophan catabolic process	cytoplasm;cytosol;nucleus	carboxy-lyase activity;catalytic activity;lyase activity;magnesium ion binding;metal ion binding;pyruvate decarboxylase activity;thiamine pyrophosphate binding	Protein catabolic process
16	CNAG_01990	RPS5	20.51	SC-CX:0.26 SC-LC:0.24 CN-CX:0.19 HS-LC:0.12 CN-GN:0.10 SC-CC:0.08	SSB2 CAM1 CNAG_01404 CNAG_01727 SSA1 TUB2 RPO21 ATP1 TEF1 LPD1	cytoplasmic translation;regulation of translational fidelity;rRNA export from nucleus;translation	90S preribosome;cytoplasm;cytosolic small ribosomal subunit;intracellular;ribonucleoprotein complex;ribosome;small ribosomal subunit	RNA binding;structural constituent of ribosome	Translation process
17	CNAG_00116	RPS3	19.82	SC-LC:0.45 SC-CX:0.28 HS-LC:0.12 HS-HT:0.07 CN-CX:0.05 SC-CC:0.04	SSB2 CAM1 CNAG_01727 SSA1 TUB2 TUB3 ATP1 TEF1 DBP2	cytoplasmic translation;ribosomal small subunit export from nucleus;rRNA export from nucleus;translation	90S preribosome;cytoplasm;cytosolic small ribosomal subunit;intracellular;preribosome, small subunit precursor;ribonucleoprotein complex;ribosome;small ribosomal subunit	DNA-(apurinic or apyrimidinic site) lyase activity;RNA binding;structural constituent of ribosome	Translation process
18	CNAG_02144	RPL1A	19.67	SC-CX:0.28 SC-LC:0.27 CN-CX:0.24 HS-LC:0.13 SC-TS:0.04 SC-CC:0.04	SSB2 CAM1 CNAG_01404 CNAG_01727 SSA1 TUB2 RPO21 TEF1 LPD1 DBP2	cytoplasmic translation;translation	cytoplasm;cytosolic large ribosomal subunit;intracellular;large ribosomal subunit;ribonucleoprotein complex;ribosome	RNA binding;structural constituent of ribosome	Translation process
19	CNAG_01951	RPS22A	19.62	SC-CX:0.23 CN-CX:0.21 SC-LC:0.19 HS-HT:0.18 HS-LC:0.13 SC-TS:0.05	SSB2 CAM1 CNAG_01404 CNAG_01727 SSA1 TUB2 SSC1 ATP1 TEF1	cytoplasmic translation;translation	cytoplasm;cytosolic small ribosomal subunit;intracellular;ribonucleoprotein complex;ribosome	structural constituent of ribosome	Translation process
20	CNAG_06699	TDH1	18.83	SC-CX:0.28 SC-CC:0.27 SC-LC:0.23 SC-TS:0.14 CN-GN:0.06 CN-CX:0.02	SSB2 CNAG_01727 SSA1 TUB2 TUB3 SSC1 TEF1 BIK1 TKL1	gluconeogenesis;glucose metabolic process;glycolysis;oxidation-reduction process	cytoplasm;fungal-type cell wall;lipid particle;mitochondrion;plasma membrane	glyceraldehyde-3-phosphate dehydrogenase (NAD+) (phosphorylating) activity;NAD binding;NADP binding;nucleotide binding;oxidoreductase activity;oxidoreductase activity, acting on the aldehyde or oxo group of donors, NAD or NADP as acceptor	Metabolic process
21	CNAG_03739	RPL10	18.77	SC-LC:0.49 SC-CX:0.22 HS-LC:0.14 CN-CX:0.10 SC-CC:0.05	SSB2 CAM1 CNAG_01727 SSA1 TUB2 TUB3 SSC1 TEF1 DBP2	cytoplasmic translation;ribosomal large subunit assembly;translation;translational termination	cytoplasm;cytosolic large ribosomal subunit;intracellular;ribonucleoprotein complex;ribosome	structural constituent of ribosome	Translation process
22	CNAG_01224	RPL18A	18.68	CN-CX:0.24 SC-CX:0.21 SC-LC:0.19 HS-LC:0.14 HS-HT:0.13 SC-TS:0.10	SSB2 CAM1 CNAG_01404 TUB2 TUB3 ATP1 TEF1 LPD1 DBP2	cytoplasmic translation;translation	cytoplasm;cytosolic large ribosomal subunit;intracellular;ribonucleoprotein complex;ribosome	structural constituent of ribosome	Translation process
23	CNAG_00785	TIF1	18.42	SC-LC:0.43 CN-CX:0.17 SC-CX:0.10 CN-PG:0.08 SC-DC:0.08 SC-TS:0.07 CN-DC:0.07	SSB2 CAM1 CNAG_01404 CNAG_01727 SSA1 TUB2 TUB3 SSC1 TEF1 DBP2	translational initiation	eukaryotic translation initiation factor 4F complex;ribosome	ATP-dependent RNA helicase activity;translation initiation factor activity	Translation process
24	CNAG_00640	RPS4A	18.14	SC-LC:0.30 SC-CX:0.22 CN-CX:0.18 HS-LC:0.13 HS-HT:0.13 SC-TS:0.03	SSB2 CAM1 CNAG_01404 CNAG_01727 SSA1 TUB2 TEF1 LPD1	cytoplasmic translation;translation	90S preribosome;cytoplasm;cytosolic small ribosomal subunit;intracellular;ribonucleoprotein complex;ribosome	RNA binding;rRNA binding;structural constituent of ribosome	Translation process
25	CNAG_05918	ATP2	17.39	SC-LC:0.43 SC-CC:0.17 HS-HT:0.13 SC-TS:0.10 CN-GN:0.06 HS-LC:0.06 SC-CX:0.05	SSB2 CNAG_01727 SSA1 TUB2 TUB3 ATP1 TEF1	ATP biosynthetic process;ATP hydrolysis coupled proton transport;ATP metabolic process;ATP synthesis coupled proton transport;ion transport;proton transport;transport	integral to membrane;membrane;mitochondrial inner membrane;mitochondrial proton-transporting ATP synthase, catalytic core;mitochondrion;proton-transporting ATP synthase complex, catalytic core F(1);proton-transporting two-sector ATPase complex, catalytic domain	ATP binding;ATPase activity;hydrogen ion transporting ATP synthase activity, rotational mechanism;hydrogen-exporting ATPase activity, phosphorylative mechanism;hydrolase activity;hydrolase activity, acting on acid anhydrides, catalyzing transmembrane movement of substances;nucleoside-triphosphatase activity;nucleotide binding;proton-transporting ATPase activity, rotational mechanism	ATPase activity
26	CNAG_03899	LHS1	17.24	CN-DC:0.28 CN-PG:0.26 SC-DC:0.23 SC-TS:0.11 SC-CC:0.09 SC-CX:0.02	SSB2 CNAG_01404 CNAG_01727 SSA1 SSC1	ATP catabolic process;posttranslational protein targeting to membrane, translocation;response to unfolded protein	endoplasmic reticulum;endoplasmic reticulum lumen	adenyl-nucleotide exchange factor activity;ATP binding;ATPase activity;hydrolase activity;nucleotide binding;unfolded protein binding	ATPase activity
27	CNAG_00656	RPL7A	17.16	SC-LC:0.49 SC-CX:0.26 HS-LC:0.19 SC-TS:0.04 CN-CX:0.02	SSB2 CAM1 CNAG_01727 SSA1 TUB2 TUB3 TEF1 DBP2	cytoplasmic translation	cytoplasm;cytosolic large ribosomal subunit;ribonucleoprotein complex;ribosome	structural constituent of ribosome	Translation process
28	CNAG_04726	RPL20B	16.94	SC-LC:0.49 HS-HT:0.15 HS-LC:0.14 SC-CX:0.14 CN-CX:0.04 SC-TS:0.03	SSB2 CAM1 CNAG_01727 SSA1 TUB2 TUB3 TEF1 DBP2	cytoplasmic translation;translation	cytoplasm;cytosolic large ribosomal subunit;ribonucleoprotein complex;ribosome	structural constituent of ribosome	Translation process
29	CNAG_03198	RPS8B	16.76	SC-CX:0.40 SC-LC:0.31 HS-LC:0.16 CN-CX:0.13	SSB2 CAM1 CNAG_01727 SSA1 TUB2 ATP1 TEF1 DBP2	cytoplasmic translation;maturation of SSU-rRNA from tricistronic rRNA transcript (SSU-rRNA, 5.8S rRNA, LSU-rRNA);translation;translational elongation	90S preribosome;cytoplasm;cytosolic small ribosomal subunit;intracellular;ribonucleoprotein complex;ribosome	structural constituent of ribosome	Translation process
30	CNAG_07745	ADH3	16.6	SC-LC:0.37 SC-CC:0.25 SC-CX:0.23 CN-CC:0.06 CN-CX:0.05 SC-TS:0.04	SSB2 CNAG_01727 SSA1 TUB2 TUB3 SSC1 TEF1 TKL1	amino acid catabolic process to alcohol via Ehrlich pathway;fermentation;NADH oxidation;oxidation-reduction process	mitochondrial matrix;mitochondrion	alcohol dehydrogenase (NAD) activity;metal ion binding;nucleotide binding;oxidoreductase activity;zinc ion binding	Mitochondrion
31	CNAG_03072	ENO1	16.55	SC-CX:0.30 SC-CC:0.18 CN-CX:0.12 SC-LC:0.11 SC-TS:0.09 SC-GT:0.07 SC-HT:0.07 CN-CC:0.06	SSB2 CNAG_01727 SSA1 SSC1 TEF1 TKL1	gluconeogenesis;glycolysis;regulation of vacuole fusion, non-autophagic	cytoplasm;fungal-type vacuole;mitochondrion;phosphopyruvate hydratase complex;plasma membrane	lyase activity;magnesium ion binding;metal ion binding;phosphopyruvate hydratase activity	Metabolic process
32	CNAG_04441	PAB1	16.41	SC-LC:0.34 SC-TS:0.15 SC-CX:0.15 SC-CC:0.13 HS-HT:0.07 CN-CX:0.07 HS-LC:0.06 SC-DC:0.03	SSB2 CAM1 PUB1 CNAG_01727 SSA1 ATP1 TEF1 BIK1 DBP2	mRNA processing;mRNA transport;regulation of nuclear-transcribed mRNA poly(A) tail shortening;regulation of translation;regulation of translational initiation;transport	cytoplasm;cytoplasmic stress granule;nucleus;ribosome	nucleic acid binding;nucleotide binding;poly(A) RNA binding;RNA binding	Translation process
33	CNAG_06106	SIS1	16.34	CN-PG:0.27 CN-GN:0.24 SC-CC:0.16 SC-CX:0.11 SC-TS:0.11 HS-LC:0.08 CN-CX:0.02	SSB2 CNAG_01404 CNAG_01727 SSA1 SSC1	cell cycle;protein folding;translational initiation	cytoplasm;cytosolic small ribosomal subunit;nucleus	DNA binding;heat shock protein binding;unfolded protein binding	Cell cycle
34	CNAG_04082	YHR020W	16.27	SC-LC:0.59 CN-CX:0.31 SC-CX:0.10	SSB2 CAM1 CNAG_00520 CNAG_01727 SSA1 TUB2 TUB3 TEF1 TKL1	prolyl-tRNA aminoacylation;translation;tRNA aminoacylation for protein translation	cytoplasm;ribosome	aminoacyl-tRNA ligase activity;ATP binding;ligase activity;nucleotide binding;proline-tRNA ligase activity	Translation process
35	CNAG_01696	na	16.07	CN-PG:0.29 CN-GN:0.27 SC-CC:0.16 HS-LC:0.12 SC-CX:0.09 SC-TS:0.05 CN-CX:0.03	SSB2 CNAG_01404 CNAG_01727 SSA1 SSC1	na	na	na	Novel
36	CNAG_01153	RPS13	16.01	SC-LC:0.36 SC-CX:0.25 CN-CX:0.24 HS-LC:0.15	SSB2 CAM1 CNAG_01404 CNAG_01727 SSA1 SSC1 TEF1 DBP2	cytoplasmic translation;maturation of SSU-rRNA from tricistronic rRNA transcript (SSU-rRNA, 5.8S rRNA, LSU-rRNA);translation	90S preribosome;cytoplasm;cytosolic small ribosomal subunit;intracellular;ribonucleoprotein complex;ribosome	SSU rRNA binding;structural constituent of ribosome	Translation process
37	CNAG_07347	HSP104	15.94	CN-GN:0.33 SC-CC:0.27 SC-CX:0.18 CN-CX:0.13 SC-LC:0.08	SSB2 CAM1 CNAG_01404 CNAG_01727 SSA1 SSC1	cellular heat acclimation;chaperone cofactor-dependent protein refolding;inheritance of oxidatively modified proteins involved in replicative cell aging;protein folding in endoplasmic reticulum;protein metabolic process;protein unfolding;response to stress;trehalose metabolism in response to heat stress	cytoplasm;nucleus;TRC complex	ADP binding;ATP binding;ATPase activity, coupled;chaperone binding;nucleoside-triphosphatase activity;nucleotide binding;unfolded protein binding	stress response
38	CNAG_02880	OLA1	15.78	SC-LC:0.55 SC-CX:0.21 CN-CX:0.19 SC-TS:0.05	SSB2 CAM1 CNAG_01404 CNAG_01727 SSA1 TUB2 TUB3 TEF1	biological_process	cytoplasm	ATPase activity;GTP binding;nucleotide binding	ATPase activity
39	CNAG_00418	SAM1	15.68	SC-LC:0.54 SC-TS:0.20 CN-CX:0.15 SC-CX:0.11	SSB2 CNAG_01404 PUB1 CNAG_01727 SSA1 TUB2 TUB3 TEF1	methanogenesis;methionine metabolic process;one-carbon metabolic process;S-adenosylmethionine biosynthetic process	cytoplasm	ATP binding;metal ion binding;methionine adenosyltransferase activity;nucleotide binding;transferase activity	Metabolic process
40	CNAG_01976	RPL23B	15.63	CN-CX:0.27 SC-CX:0.22 SC-TS:0.19 HS-LC:0.16 SC-LC:0.09 SC-CC:0.07	SSB2 CAM1 CNAG_01404 CNAG_01727 SSA1 TEF1 LPD1	cytoplasmic translation;translation	cytoplasm;cytosolic large ribosomal subunit;ribonucleoprotein complex;ribosome	structural constituent of ribosome	Translation process
41	CNAG_02331	RPS9B	15.59	CN-CX:0.26 SC-CX:0.20 SC-LC:0.15 HS-LC:0.14 SC-GT:0.12 SC-HT:0.12	SSB2 CAM1 CNAG_01404 PUB1 CNAG_01727 SSA1 SSC1 TEF1	maturation of SSU-rRNA from tricistronic rRNA transcript (SSU-rRNA, 5.8S rRNA, LSU-rRNA);positive regulation of translational fidelity;ribosome biogenesis;rRNA processing;translation	90S preribosome;cytoplasm;cytosolic small ribosomal subunit;intracellular;nucleolus;nucleus;ribonucleoprotein complex;ribosome;small ribosomal subunit;small-subunit processome	RNA binding;rRNA binding;structural constituent of ribosome	Translation process
42	CNAG_00232	RPL30	15.52	SC-LC:0.31 SC-CX:0.21 CN-CX:0.19 HS-LC:0.17 CN-GN:0.12	SSB2 CAM1 CNAG_01404 CNAG_01727 SSA1 RPO21 TEF1	cytoplasmic translation;negative regulation of mRNA splicing, via spliceosome;negative regulation of translation;rRNA processing;translation	cytoplasm;cytosolic large ribosomal subunit;intracellular;ribonucleoprotein complex;ribosome	pre-mRNA 5\'-splice site binding;RNA binding;structural constituent of ribosome	Translation process
43	CNAG_02099	FAS1	15.26	SC-LC:0.54 SC-CX:0.21 CN-CX:0.19 SC-TS:0.07	SSB2 CNAG_01727 SSA1 TUB2 TUB3 TEF1 TKL1	fatty acid biosynthetic process;fatty acid metabolic process;lipid metabolic process;metabolic process;oxidation-reduction process	cytoplasm;cytosol;fatty acid synthase complex;lipid particle;mitochondrion	[acyl-carrier-protein] S-acetyltransferase activity;[acyl-carrier-protein] S-malonyltransferase activity;3-hydroxyacyl-[acyl-carrier-protein] dehydratase activity;3-hydroxyoctanoyl-[acyl-carrier-protein] dehydratase activity;acyl-[acyl-carrier-protein] hydrolase activity;catalytic activity;enoyl-[acyl-carrier-protein] reductase (NADH) activity;enoyl-[acyl-carrier-protein] reductase (NADPH, B-spec…	Metabolic process
44	CNAG_00672	RPS11A	14.91	SC-CX:0.37 SC-LC:0.31 HS-LC:0.20 CN-CX:0.12	SSB2 CAM1 CNAG_01727 SSA1 TEF1 LPD1 DBP2	cytoplasmic translation;maturation of SSU-rRNA from tricistronic rRNA transcript (SSU-rRNA, 5.8S rRNA, LSU-rRNA);ribosomal small subunit assembly;translation	90S preribosome;cytoplasm;cytosolic small ribosomal subunit;intracellular;ribonucleoprotein complex;ribosome	RNA binding;rRNA binding;structural constituent of ribosome	Translation process
45	CNAG_06447	RPL17A	14.89	SC-CX:0.34 SC-LC:0.30 CN-CX:0.15 HS-LC:0.14 SC-CC:0.07	SSB2 CAM1 CNAG_01727 SSA1 ATP1 TEF1 DBP2	cytoplasmic translation;translation	cytoplasm;cytosolic large ribosomal subunit;intracellular;large ribosomal subunit;ribonucleoprotein complex;ribosome	structural constituent of ribosome	Translation process
46	CNAG_05252	SCJ1	14.78	CN-PG:0.40 CN-GN:0.37 SC-CC:0.15 SC-TS:0.05 SC-LC:0.03	SSB2 CNAG_01404 CNAG_01727 SSA1 SSC1	ER-associated protein catabolic process;protein folding;protein folding in endoplasmic reticulum;protein transport;response to unfolded protein;transport	endoplasmic reticulum;endoplasmic reticulum lumen	chaperone binding;heat shock protein binding;metal ion binding;unfolded protein binding	Protein folding
47	CNAG_06611	RPA135	14.69	SC-LC:0.56 CN-GN:0.19 SC-TS:0.19 SC-CX:0.06	SSB2 CNAG_01727 SSA1 TUB2 RPO21 TUB3 TEF1	transcription of nuclear large rRNA transcript from RNA polymerase I promoter;transcription, DNA-dependent	DNA-directed RNA polymerase I complex;nucleolus;nucleus	DNA binding;DNA-directed RNA polymerase activity;metal ion binding;nucleotidyltransferase activity;ribonucleoside binding;transferase activity	Translation process
48	CNAG_03053	RPL25	14.52	SC-LC:0.28 CN-CX:0.26 SC-CX:0.17 HS-LC:0.15 SC-CC:0.14	SSB2 CAM1 CNAG_01404 CNAG_01727 SSA1 TEF1 DBP2	cytoplasmic translation;ribosomal large subunit assembly;translation	cytoplasm;cytosolic large ribosomal subunit;intracellular;ribonucleoprotein complex;ribosome	nucleotide binding;RNA binding;rRNA binding;structural constituent of ribosome	Translation process
49	CNAG_06175	RPN2	14.46	SC-LC:0.60 SC-TS:0.25 HS-HT:0.09 SC-CC:0.05	SSB2 CAM1 CNAG_01727 SSA1 TUB2 RPO21 TUB3 TEF1	proteasome assembly;regulation of catalytic activity;regulation of protein catabolic process;ubiquitin-dependent protein catabolic process	nucleus;proteasome complex;proteasome regulatory particle, base subcomplex;proteasome storage granule	endopeptidase activity;enzyme regulator activity;protein binding, bridging	Protein catabolic process
50	CNAG_06095	RPL13B	14.44	CN-CX:0.34 SC-LC:0.27 SC-CX:0.21 HS-LC:0.18	SSB2 CAM1 CNAG_01404 TUB2 TEF1 LPD1 DBP2	cytoplasmic translation;translation	cytoplasm;cytosolic large ribosomal subunit;intracellular;ribonucleoprotein complex;ribosome	structural constituent of ribosome	Translation process
51	CNAG_00705	RVB2	14.33	SC-LC:0.57 CN-PG:0.17 SC-TS:0.13 HS-HT:0.12	SSB2 CNAG_01727 SSA1 TUB2 RPO21 TUB3 TEF1	box C/D snoRNP assembly;chromatin modification;chromatin remodeling;DNA duplex unwinding;DNA repair;histone exchange;regulation of transcription from RNA polymerase II promoter;regulation of transcription, DNA-dependent;response to DNA damage stimulus;rRNA processing;transcription, DNA-dependent	ASTRA complex;Ino80 complex;nuclear telomeric heterochromatin;nucleoplasm;nucleus;R2TP complex;Swr1 complex	ATP binding;ATP-dependent 3\'-5\' DNA helicase activity;ATP-dependent 5\'-3\' DNA helicase activity;DNA helicase activity;helicase activity;hydrolase activity;nucleoside-triphosphatase activity;nucleotide binding	stress response
52	CNAG_01264	LYS12	14.31	SC-LC:0.53 SC-TS:0.29 SC-CX:0.08 CN-CX:0.06 CN-CC:0.04	SSB2 CNAG_01727 SSA1 TUB2 TUB3 TEF1	cellular amino acid biosynthetic process;lysine biosynthetic process;lysine biosynthetic process via aminoadipic acid;oxidation-reduction process	mitochondrion	homoisocitrate dehydrogenase activity;magnesium ion binding;metal ion binding;NAD binding;oxidoreductase activity;oxidoreductase activity, acting on the CH-OH group of donors, NAD or NADP as acceptor	Mitochondrion
53	CNAG_05465	ASC1	14.2	SC-CX:0.28 SC-LC:0.26 SC-CC:0.16 CN-CX:0.14 HS-HT:0.08 HS-LC:0.07	SSB2 PUB1 CNAG_01727 SSA1 TUB2 ATP1 TEF1	glucose mediated signaling pathway;G-protein coupled receptor signaling pathway;invasive growth in response to glucose limitation;negative regulation of translation	cytoplasm;cytosolic small ribosomal subunit	GDP-dissociation inhibitor activity;G-protein alpha-subunit binding;signal transducer activity	Metabolic process
54	CNAG_07363	IDH2	14.1	SC-LC:0.40 SC-TS:0.33 HS-LC:0.10 SC-GT:0.05 SC-HT:0.05 CN-CX:0.04 CN-CC:0.04	CNAG_01727 SSA1 TUB2 TUB3 TEF1 BIK1 LPD1	glutamate biosynthetic process;isocitrate metabolic process;metabolic process;oxidation-reduction process;tricarboxylic acid cycle	mitochondrial isocitrate dehydrogenase complex (NAD+);mitochondrial matrix;mitochondrion	catalytic activity;isocitrate dehydrogenase (NAD+) activity;magnesium ion binding;metal ion binding;NAD binding;oxidoreductase activity;oxidoreductase activity, acting on the CH-OH group of donors, NAD or NADP as acceptor;RNA binding	Metabolic process
55	CNAG_06231	RPL16A	14.07	CN-CX:0.38 SC-CX:0.19 HS-LC:0.19 SC-LC:0.16 SC-CC:0.09	SSB2 CAM1 CNAG_01404 TUB3 SSC1 TEF1	cytoplasmic translation;translation	cytoplasm;cytosolic large ribosomal subunit;large ribosomal subunit;ribonucleoprotein complex;ribosome	RNA binding;structural constituent of ribosome	Translation process
56	CNAG_06605	RPS2	14.05	CN-CX:0.43 SC-CX:0.35 HS-LC:0.17 SC-CC:0.04	SSB2 CAM1 CNAG_01404 CNAG_01727 SSA1 SSC1 TEF1 LPD1	positive regulation of translational fidelity;ribosome biogenesis;rRNA export from nucleus;rRNA processing;translation	cytoplasm;cytosolic small ribosomal subunit;intracellular;nucleolus;nucleus;ribonucleoprotein complex;ribosome;small ribosomal subunit;small-subunit processome	RNA binding;SSU rRNA binding;structural constituent of ribosome	Translation process
57	CNAG_04799	RPL14B	14.03	SC-LC:0.24 CN-CX:0.19 CN-PG:0.19 HS-LC:0.15 SC-CX:0.15 SC-GT:0.04 SC-HT:0.04	SSB2 CAM1 CNAG_01404 CNAG_01727 SSA1 TUB2 TEF1	cytoplasmic translation;translation	cytoplasm;cytosolic large ribosomal subunit;intracellular;ribonucleoprotein complex;ribosome	RNA binding;structural constituent of ribosome	Translation process
58	CNAG_05884	KAP123	13.98	SC-LC:0.48 SC-TS:0.24 CN-CX:0.20 SC-CX:0.08	SSB2 CAM1 CNAG_01404 CNAG_01727 SSA1 TUB2 TUB3 TEF1	intracellular protein transport;mRNA transport;NLS-bearing substrate import into nucleus;protein import into nucleus;protein transport;regulation of pseudohyphal growth;ribosomal protein import into nucleus;transport	cytoplasm;integral to membrane;nuclear pore;nucleus	nuclear localization sequence binding;protein transporter activity	Transport
59	CNAG_01813	PSA1	13.9	SC-LC:0.64 SC-TS:0.18 SC-CX:0.14 CN-CX:0.04	SSB2 CAM1 CNAG_01727 SSA1 TUB2 TUB3 TEF1	biosynthetic process;cell cycle;cell wall mannoprotein biosynthetic process;GDP-mannose biosynthetic process;protein glycosylation	cytoplasm	GTP binding;mannose-1-phosphate guanylyltransferase activity;nucleotide binding;nucleotidyltransferase activity;transferase activity	Cell cycle
60	CNAG_01170	RPS17A	13.89	SC-LC:0.38 SC-CX:0.36 HS-LC:0.19 CN-CX:0.07	SSB2 CAM1 CNAG_01727 SSA1 TEF1 DBP2	cytoplasmic translation;ribosomal small subunit assembly;translation;translational elongation	cytoplasm;cytosolic small ribosomal subunit;intracellular;ribonucleoprotein complex;ribosome	structural constituent of ribosome	Translation process
61	CNAG_03358	PGK1	13.86	SC-CX:0.43 SC-CC:0.16 CN-CX:0.11 HS-HT:0.09 CN-GN:0.09 CN-CC:0.09 SC-LC:0.04	SSB2 CNAG_01727 SSA1 ATP1 TEF1 TKL1	gluconeogenesis;glycolysis;phosphorylation	cytoplasm;mitochondrion;plasma membrane	ATP binding;kinase activity;nucleotide binding;phosphoglycerate kinase activity;transferase activity	Metabolic process
62	CNAG_03748	GCN1	13.78	SC-LC:0.61 SC-TS:0.28 CN-CX:0.06 SC-CC:0.05	SSB2 CNAG_01727 SSA1 TUB2 TUB3 TEF1	regulation of translation;regulation of translational elongation	cytosol;cytosolic ribosome;mitochondrion	molecular_function	Translation process
63	CNAG_05555	RPL8B	13.7	SC-LC:0.29 SC-CX:0.25 CN-CX:0.22 HS-LC:0.19 SC-TS:0.04	SSB2 CAM1 TUB2 SSC1 TEF1 LPD1 DBP2	cytoplasmic translation;ribosome biogenesis	cytoplasm;cytosolic large ribosomal subunit;ribonucleoprotein complex;ribosome	structural constituent of ribosome	Translation process
64	CNAG_00771	RPL35A	13.68	SC-CX:0.37 CN-CX:0.30 HS-LC:0.20 SC-LC:0.13	SSB2 CAM1 CNAG_01404 CNAG_01727 SSA1 SSC1 TEF1 LPD1 TKL1	cytoplasmic translation;maturation of LSU-rRNA from tricistronic rRNA transcript (SSU-rRNA, 5.8S rRNA, LSU-rRNA);translation	cytoplasm;cytosolic large ribosomal subunit;intracellular;preribosome, large subunit precursor;ribonucleoprotein complex;ribosome	structural constituent of ribosome	Translation process
65	CNAG_01884	RPL3	13.65	SC-LC:0.30 CN-CX:0.28 SC-CX:0.17 HS-LC:0.16 SC-CC:0.09	SSB2 CAM1 CNAG_01404 ATP1 TEF1 LPD1 DBP2	cytoplasmic translation;ribosomal large subunit assembly;translation	cytoplasm;cytosolic large ribosomal subunit;intracellular;ribonucleoprotein complex;ribosome	structural constituent of ribosome	Translation process
66	CNAG_06377	MIR1	13.56	SC-LC:0.69 SC-CX:0.12 SC-TS:0.10 CN-CX:0.09	SSB2 CNAG_01727 SSA1 TUB2 TUB3 TEF1 LPD1	phosphate ion transmembrane transport;transmembrane transport;transport	integral to membrane;integral to mitochondrial inner membrane;membrane;mitochondrial inner membrane;mitochondrion	inorganic phosphate transmembrane transporter activity	Transport
67	CNAG_01881	MGE1	13.44	CN-GN:0.31 SC-CC:0.21 CN-PG:0.18 CN-CX:0.11 SC-TS:0.06 SC-GT:0.05 SC-HT:0.05 SC-LC:0.02	SSB2 CNAG_01404 CNAG_01727 SSA1 SSC1	protein folding;protein import into mitochondrial matrix;protein refolding	mitochondrial matrix;mitochondrion;presequence translocase-associated import motor	adenyl-nucleotide exchange factor activity;chaperone binding;protein homodimerization activity	Protein folding
68	CNAG_00326	DJP1	13.39	CN-PG:0.47 CN-GN:0.46 SC-CC:0.07	SSB2 CNAG_01404 CNAG_01727 SSA1 SSC1	protein folding;protein import into peroxisome matrix	cytoplasm;cytosol	chaperone binding;heat shock protein binding;unfolded protein binding	Protein folding
69	CNAG_00441	IMD4	13.39	SC-LC:0.55 CN-CX:0.29 SC-CX:0.16	SSB2 CAM1 CNAG_01404 CNAG_01727 SSA1 TEF1 DBP2	biological_process;GMP biosynthetic process;oxidation-reduction process;purine nucleotide biosynthetic process	cytoplasm	catalytic activity;IMP dehydrogenase activity;metal ion binding;oxidoreductase activity	Metabolic process
70	CNAG_04004	RPS1A	13.39	SC-LC:0.49 CN-CX:0.18 HS-LC:0.17 SC-CX:0.16	SSB2 CAM1 CNAG_01727 SSA1 TEF1 DBP2	cytoplasmic translation;maturation of SSU-rRNA from tricistronic rRNA transcript (SSU-rRNA, 5.8S rRNA, LSU-rRNA);translation	90S preribosome;cytoplasm;cytosolic small ribosomal subunit;intracellular;ribonucleoprotein complex;ribosome	structural constituent of ribosome	Translation process
71	CNAG_04666	RPT6	13.37	SC-LC:0.58 SC-TS:0.29 HS-HT:0.10 SC-CX:0.03	SSB2 CNAG_01727 SSA1 TUB2 TUB3 TEF1 DBP2	chromatin remodeling;negative regulation of sequence-specific DNA binding transcription factor activity;nucleotide-excision repair;positive regulation of RNA polymerase II transcriptional preinitiation complex assembly;positive regulation of sequence-specific DNA binding transcription factor activity;positive regulation of transcription elongation from RNA polymerase II promoter;proteasomal ubiqu…	cytoplasm;nucleus;proteasome complex;proteasome regulatory particle, base subcomplex;proteasome storage granule	ATP binding;ATPase activity;hydrolase activity;nucleoside-triphosphatase activity;nucleotide binding;protein domain specific binding	Protein catabolic process
72	CNAG_03780	RPS16A	13.37	CN-CX:0.39 SC-CX:0.23 HS-LC:0.18 SC-CC:0.17 SC-LC:0.04	SSB2 CAM1 CNAG_01404 PUB1 TEF1 LPD1	cytoplasmic translation;maturation of SSU-rRNA from tricistronic rRNA transcript (SSU-rRNA, 5.8S rRNA, LSU-rRNA);translation	90S preribosome;cytoplasm;cytosolic small ribosomal subunit;intracellular;ribonucleoprotein complex;ribosome	structural constituent of ribosome	Translation process
73	CNAG_06811	RPL22A	13.3	CN-CX:0.35 SC-CX:0.32 HS-LC:0.19 SC-LC:0.14	SSB2 CAM1 CNAG_01404 CNAG_01727 SSA1 SSC1 TEF1	cytoplasmic translation;translation	cytoplasm;cytosolic large ribosomal subunit;intracellular;ribonucleoprotein complex;ribosome	structural constituent of ribosome	Translation process
74	CNAG_02747	na	13.25	CN-PG:0.54 CN-GN:0.46	SSB2 CNAG_01404 CNAG_01727 SSA1 SSC1	na	na	na	Novel
75	CNAG_00060	na	13.16	CN-PG:0.50 CN-GN:0.50	SSB2 CNAG_01404 CNAG_01727 SSA1 SSC1	na	na	na	Novel
76	CNAG_07607	CAJ1	13.15	CN-PG:0.50 CN-GN:0.50	SSB2 CNAG_01404 CNAG_01727 SSA1 SSC1	protein folding	nucleus	chaperone binding;heat shock protein binding;unfolded protein binding	Protein folding
77	CNAG_00821	RPL34B	13.01	SC-CX:0.38 SC-CC:0.24 HS-LC:0.22 CN-CX:0.16	SSB2 CAM1 CNAG_01727 SSA1 TEF1 LPD1	cytoplasmic translation;translation	cytoplasm;cytosolic large ribosomal subunit;intracellular;ribonucleoprotein complex;ribosome	structural constituent of ribosome	Translation process
78	CNAG_01628	RPS20	12.96	CN-CX:0.30 SC-CX:0.25 HS-LC:0.18 CN-GN:0.18 HS-HT:0.09	SSB2 CAM1 CNAG_01404 RPO21 TEF1 TKL1	cytoplasmic translation;maturation of SSU-rRNA from tricistronic rRNA transcript (SSU-rRNA, 5.8S rRNA, LSU-rRNA);translation	cytoplasm;cytosolic small ribosomal subunit;intracellular;ribonucleoprotein complex;ribosome;small ribosomal subunit	RNA binding;structural constituent of ribosome	Translation process
79	CNAG_02038	na	12.94	CN-GN:0.50 CN-PG:0.50	SSB2 CNAG_01404 CNAG_01727 SSA1 SSC1	na	na	na	Novel
80	CNAG_07373	URA2	12.87	SC-LC:0.73 HS-HT:0.11 CN-CX:0.11 SC-CC:0.05	SSB2 CNAG_01727 SSA1 TUB2 RPO21 TUB3 TEF1	carbamoyl phosphate biosynthetic process;cellular amino acid metabolic process;\'de novo\' pyrimidine nucleobase biosynthetic process;\'de novo\' UMP biosynthetic process;glutamine catabolic process;glutamine metabolic process;metabolic process;negative regulation of pyrimidine nucleobase metabolic process;nitrogen compound metabolic process;pyrimidine nucleotide biosynthetic process	cytoplasm;integral to membrane;mitochondrion	amino acid binding;aspartate carbamoyltransferase activity;ATP binding;carbamoyl-phosphate synthase (glutamine-hydrolyzing) activity;carboxyl- or carbamoyltransferase activity;catalytic activity;ligase activity;metal ion binding;nucleotide binding;transferase activity	Metabolic process
81	CNAG_06248	CLU1	12.84	SC-LC:0.62 CN-CX:0.18 SC-TS:0.17 SC-CX:0.03	SSB2 CNAG_01727 SSA1 TUB2 TUB3 TEF1	mitochondrion organization;translational initiation	cytoplasm;eukaryotic translation initiation factor 3 complex	molecular_function	Translation process
82	CNAG_04445	RPS7B	12.82	SC-LC:0.36 SC-CX:0.35 HS-LC:0.20 CN-CX:0.09	SSB2 CAM1 CNAG_01727 SSA1 TEF1 DBP2	cytoplasmic translation;ribosomal small subunit biogenesis;ribosome biogenesis;rRNA processing;translation	90S preribosome;cytoplasm;cytosolic small ribosomal subunit;intracellular;nucleolus;nucleus;ribonucleoprotein complex;ribosome;small-subunit processome	structural constituent of ribosome	Translation process
83	CNAG_07863	RPN1	12.77	SC-LC:0.67 SC-TS:0.24 SC-CX:0.09	SSB2 CNAG_01727 SSA1 TUB2 TUB3 TEF1	regulation of catalytic activity;regulation of protein catabolic process;ubiquitin-dependent protein catabolic process	cytoplasm;endoplasmic reticulum;nucleus;proteasome complex;proteasome regulatory particle, base subcomplex;proteasome storage granule	endopeptidase activity;enzyme regulator activity;protein binding, bridging	Protein catabolic process
84	CNAG_06770	FBA1	12.68	SC-CX:0.37 SC-LC:0.25 SC-CC:0.18 CN-CC:0.10 SC-TS:0.05 CN-CX:0.04	SSB2 CAM1 CNAG_01727 SSA1 SSC1 TEF1 TKL1	carbohydrate metabolic process;gluconeogenesis;glycolysis	cytoplasm;cytosol;mitochondrion	aldehyde-lyase activity;catalytic activity;fructose-bisphosphate aldolase activity;lyase activity;metal ion binding;zinc ion binding	Metabolic process
85	CNAG_00809	DBP1	12.53	SC-LC:0.48 CN-PG:0.10 CN-DC:0.10 SC-DC:0.10 SC-CX:0.09 SC-TS:0.09 CN-GN:0.03	SSB2 PUB1 CNAG_01727 SSA1 TEF1 DBP2	translation;translational initiation	cytoplasm	ATP binding;ATP-dependent helicase activity;helicase activity;hydrolase activity;nucleic acid binding;nucleotide binding;RNA binding;RNA helicase activity;translation initiation factor activity	Translation process
86	CNAG_02714	EFB1	12.5	SC-CX:0.23 SC-LC:0.18 CN-CX:0.13 SC-TS:0.13 HS-LC:0.13 SC-CC:0.11 HS-HT:0.08	SSB2 CAM1 TUB2 TEF1 TKL1	translation;translational elongation	eukaryotic translation elongation factor 1 complex;ribosome	guanyl-nucleotide exchange factor activity;translation elongation factor activity	Translation process
87	CNAG_05538	JJJ1	12.47	CN-PG:0.41 CN-GN:0.41 SC-CC:0.18	SSB2 CNAG_01404 CNAG_01727 SSA1 SSC1	endocytosis;protein folding;regulation of cell size;ribosomal large subunit biogenesis;ribosomal subunit export from nucleus;rRNA processing	cytoplasm;cytosol;cytosolic large ribosomal subunit;intracellular;mitochondrion;nucleolus;nucleus	ATPase activator activity;heat shock protein binding;metal ion binding;unfolded protein binding;zinc ion binding	Protein folding
88	CNAG_07719	RPT1	12.41	SC-LC:0.74 HS-HT:0.12 SC-TS:0.08 SC-CX:0.06	SSB2 CNAG_01727 SSA1 TUB2 TUB3 TEF1	positive regulation of protein catabolic process;positive regulation of RNA polymerase II transcriptional preinitiation complex assembly;proteasome regulatory particle assembly;protein catabolic process;ubiquitin-dependent protein catabolic process	cytoplasm;nucleus;proteasome complex;proteasome regulatory particle, base subcomplex	ATP binding;ATPase activity;hydrolase activity;nucleoside-triphosphatase activity;nucleotide binding	Protein catabolic process
89	CNAG_00779	RPL27A	12.41	CN-CX:0.28 SC-LC:0.26 SC-CX:0.19 HS-LC:0.18 SC-CC:0.09	SSB2 CAM1 CNAG_01404 TUB2 ATP1 TEF1 DBP2	cytoplasmic translation;translation	cytoplasm;cytosolic large ribosomal subunit;intracellular;ribonucleoprotein complex;ribosome	structural constituent of ribosome	Translation process
90	CNAG_03347	HSP78	12.4	CN-GN:0.42 SC-CC:0.28 CN-CX:0.13 SC-CX:0.13 SC-TS:0.05	SSB2 CNAG_01404 CNAG_01727 SSA1 SSC1	cellular response to heat;mitochondrial genome maintenance;positive regulation of mitochondrial translation in response to stress;protein import into mitochondrial matrix;protein refolding;protein stabilization;protein unfolding;response to stress	mitochondrial matrix;mitochondrion	ATP binding;ATPase activity;misfolded protein binding;nucleoside-triphosphatase activity;nucleotide binding	stress response
91	CNAG_01152	RPS6A	12.38	SC-CX:0.34 SC-LC:0.30 HS-LC:0.22 CN-CX:0.14	SSB2 CAM1 CNAG_01727 SSA1 TEF1 LPD1 DBP2	cytoplasmic translation;maturation of SSU-rRNA from tricistronic rRNA transcript (SSU-rRNA, 5.8S rRNA, LSU-rRNA);ribosomal small subunit biogenesis;ribosome biogenesis;rRNA processing;translation	90S preribosome;cytoplasm;cytosolic small ribosomal subunit;intracellular;nucleolus;nucleus;ribonucleoprotein complex;ribosome;small-subunit processome	structural constituent of ribosome	Translation process
92	CNAG_04021	RPL26A	12.26	SC-CX:0.38 CN-CX:0.29 HS-LC:0.21 SC-LC:0.12	SSB2 CAM1 CNAG_01404 CNAG_01727 SSA1 TEF1	cytoplasmic translation;translation	cytoplasm;cytosolic large ribosomal subunit;intracellular;large ribosomal subunit;ribonucleoprotein complex;ribosome	RNA binding;structural constituent of ribosome	Translation process
93	CNAG_00797	ACS2	12.22	CN-CX:0.30 SC-TS:0.26 SC-CX:0.23 SC-LC:0.21	SSB2 TUB2 TUB3 SSC1 TEF1 LPD1 TKL1	acetyl-CoA biosynthetic process;acetyl-CoA biosynthetic process from acetate;histone acetylation;metabolic process;pyruvate metabolic process;replicative cell aging	cytoplasm;cytosol;nucleolus;nucleus	acetate-CoA ligase activity;acid-ammonia (or amide) ligase activity;AMP binding;ATP binding;catalytic activity;ligase activity;nucleotide binding	Metabolic process
94	CNAG_05904	RPS14A	12.2	SC-CX:0.33 SC-LC:0.31 HS-LC:0.19 CN-CX:0.11 SC-CC:0.06	SSB2 CAM1 CNAG_01404 CNAG_01727 SSA1 TEF1 DBP2	cytoplasmic translation;maturation of SSU-rRNA from tricistronic rRNA transcript (SSU-rRNA, 5.8S rRNA, LSU-rRNA);ribosomal small subunit assembly;ribosome biogenesis;rRNA processing;translation	90S preribosome;cytoplasm;cytosolic small ribosomal subunit;intracellular;nucleolus;nucleus;ribonucleoprotein complex;ribosome;small-subunit processome	mRNA binding;structural constituent of ribosome	Translation process
95	CNAG_04883	RPS18B	12.16	SC-CX:0.41 HS-LC:0.24 SC-TS:0.16 SC-LC:0.10 CN-CX:0.09	SSB2 CAM1 CNAG_01727 SSA1 TEF1	cytoplasmic translation;endonucleolytic cleavage in ITS1 to separate SSU-rRNA from 5.8S rRNA and LSU-rRNA from tricistronic rRNA transcript (SSU-rRNA, 5.8S rRNA, LSU-rRNA);rRNA export from nucleus;translation	cytoplasm;cytosolic small ribosomal subunit;intracellular;mitochondrion;ribonucleoprotein complex;ribosome	nucleic acid binding;RNA binding;rRNA binding;structural constituent of ribosome	Translation process
96	CNAG_00305	AHA1	11.98	SC-TS:0.31 SC-LC:0.25 CN-CX:0.24 SC-CX:0.20	SSB2 CNAG_01727 SSA1 TUB2 TUB3 SSC1	positive regulation of ATPase activity;protein folding;response to stress	cytoplasm	ATPase activator activity;chaperone binding	stress response
97	CNAG_02234	RPL6B	11.89	CN-CX:0.30 SC-LC:0.24 SC-CX:0.23 HS-LC:0.23	SSB2 CAM1 CNAG_01404 TEF1 DBP2	cytoplasmic translation;ribosomal large subunit assembly;translation	cytoplasm;cytosolic large ribosomal subunit;intracellular;ribonucleoprotein complex;ribosome	RNA binding;structural constituent of ribosome	Translation process
98	CNAG_03418	CRM1	11.87	SC-LC:0.46 SC-CC:0.18 SC-TS:0.16 HS-HT:0.11 HS-LC:0.09	SSB2 CNAG_01727 SSA1 TUB2 TUB3 CNAG_04028	intracellular protein transport;mRNA export from nucleus;protein export from nucleus;protein localization to kinetochore;protein transport;ribosomal large subunit export from nucleus;transport	cytoplasm;integral to membrane;kinetochore;nuclear pore;nucleus;perinuclear region of cytoplasm;spindle pole body	protein transporter activity	Transport
99	CNAG_03916	PGI1	11.81	SC-LC:0.21 CN-CX:0.20 SC-CX:0.19 SC-TS:0.16 SC-CC:0.10 HS-LC:0.08 CN-GN:0.06	SSB2 CNAG_01727 SSA1 SSC1 TEF1 LPD1 TKL1	gluconeogenesis;glycolysis;pentose-phosphate shunt	cytoplasm;cytosol;mitochondrion;plasma membrane	glucose-6-phosphate isomerase activity;isomerase activity	Metabolic process
100	CNAG_01927	na	11.7	CN-PG:0.58 CN-GN:0.42	SSB2 CNAG_01404 CNAG_01727 SSA1 SSC1	na	na	na	Novel
